# Supplementary material for: M72 Fusion Proteins in Nanocapsules Enhance BCG Efficacy Against Bovine Tuberculosis in a Mouse Model
Source: Pathogens. 2025 Jun 16;14(6):592. doi: 10.3390/pathogens14060592 (PMC12195942; doi:10.3390/pathogens14060592)
Supplement: Supplementary file 1 [file pathogens-14-00592-s001.zip]

Archive with 10 entries (9 files):
- Supplementary material/
- Supplementary material/.DS_Store
- Supplementary material/Figure S1.pdf
- Supplementary material/Figure S2A.pdf
- Supplementary material/Figure S2B.tif
- Supplementary material/Figure S3.tif
- Supplementary material/Figure S4.pptx
- Supplementary material/Figure S5A and B.tif
- Supplementary material/Table S1 .pdf
- Supplementary material/Table S2.pdf
